# Supplementary material for: Fully percutaneous emergency management of an acute myocardial infarction complicated by papillary muscle rupture treated with percutaneous revascularization and mitral transcatheter edge-to-edge repair: a case report
Source: Eur Heart J Case Rep. 2026 Jun 2;10(6):ytag407. doi: 10.1093/ehjcr/ytag407 (PMC13256003; doi:10.1093/ehjcr/ytag407)
Supplement: ytag407_Supplementary_Data [file ytag407_supplementary_data.zip]

Archive with 8 entries (8 files):
- Video 1 LVOT.mp4
- Video 2 LVOT Color.mp4
- Video 3 bicommis Color.mp4
- Video 4 TG.mp4
- video 5.mp4
- video 6.mp4
- video 7.mp4
- video 8.mp4
